# Supplementary material for: The solid solution Na0.39(NH4)1.61SO4·Te(OH)6
Source: Acta Crystallogr Sect E Struct Rep Online. 2008 Feb 6;64(Pt 3):i18–9. doi: 10.1107/S1600536808003425 (PMC2960854; doi:10.1107/S1600536808003425)
Supplement: Supplementary file 1 [file e-64-00i18-sup1.cif]

##############################################################################
###                                                                        ###
###        Electronic paper (Acta Crystallographica Section E)             ###
###                                                                        ###
##############################################################################
#                                                                            #
# This CIF contains the data in a paper accepted for publication in Acta     #
# Crystallographica Section E. It conforms to the requirements of Notes      #
# for Authors for Section E, and has been peer reviewed under the auspices   #
# of the IUCr Commission on Journals.                                        #
#                                                                            #
# Full details of the Crystallographic Information File format               #
# are given in the paper "The Crystallographic Information File (CIF):       #
# a New Standard Archive File for Crystallography" by S. R. Hall, F. H.      #
# Allen and I. D. Brown [Acta Cryst. (1991), A47, 655-685].                  #
#                                                                            #
# The current version of the core CIF dictionary is obtainable from          #
# ftp://ftp.iucr.org/pub/cif_core.dic. The current version number is 2.1.    #
#                                                                            #
# Software is freely available for graphical display of the structure(s) in  #
# this CIF.  For information consult the CIF home page http://www.iucr.org/  #
# cif/home.html                                                              #
#                                                                            #
##############################################################################
                                             
data_I
_audit_creation_method     CRYSTALS_ver_12.51
_chemical_name_systematic
;
sodium ammonium sulfate--telluric acid (1/1)
;
_chemical_formula_moiety     ?
_chemical_formula_sum     'H6 N1.61 Na0.39 O10 S1 Te1'
_chemical_formula_structural     '((N H4)1.61 Na0.39) (S O4) Te (O H)6'
_chemical_formula_iupac     'Na0.39 (N H4)1.61 S O4, Te (O H)6'
_chemical_formula_weight     357.22
_chemical_melting_point     ?
_symmetry_cell_setting     monoclinic
_symmetry_space_group_name_H-M     'P 21/c'
_symmetry_space_group_name_Hall     '-P 2ybc'
loop_
    _symmetry_equiv_pos_as_xyz
    x,y,z
    -x,-y,-z
    -x,y+1/2,-z+1/2
    x,-y+1/2,z+1/2
_cell_length_a     13.6900(10)
_cell_length_b     6.5920(10)
_cell_length_c     11.3450(10)
_cell_angle_alpha     90
_cell_angle_beta     106.580(10)
_cell_angle_gamma     90
_cell_volume     981.26(19)
_cell_formula_units_Z     4
_cell_measurement_reflns_used     919
_cell_measurement_theta_min     2.7
_cell_measurement_theta_max     30.1
_cell_measurement_temperature     298
_exptl_crystal_description     parallelepiped
_exptl_crystal_colour     colourless
_exptl_crystal_size_max     0.15
_exptl_crystal_size_mid     0.14
_exptl_crystal_size_min     0.10
_exptl_crystal_density_diffrn     2.418
_exptl_crystal_density_meas     ?
_exptl_crystal_F_000     678.224
_exptl_absorpt_coefficient_mu     3.301
_exptl_absorpt_correction_type     'multi-scan'
_exptl_absorpt_process_details     '(MULABS in PLATON; Spek, 2007)'
_exptl_absorpt_correction_T_min     0.615
_exptl_absorpt_correction_T_max     0.719
_diffrn_ambient_temperature     297
_diffrn_radiation_type     'Mo K\a'
_diffrn_radiation_wavelength     0.71073
_diffrn_radiation_monochromator     graphite
_diffrn_measurement_device_type     'Nonius KappaCCD'
_diffrn_measurement_method     \f
_diffrn_reflns_number     919
_diffrn_reflns_av_R_equivalents     0.000
_diffrn_reflns_theta_min     1.596
_diffrn_reflns_theta_max     30.174
_diffrn_reflns_theta_full     29.571
_diffrn_measured_fraction_theta_max     0.993
_diffrn_measured_fraction_theta_full     0.996
_diffrn_reflns_limit_h_min     -16
_diffrn_reflns_limit_h_max     14
_diffrn_reflns_limit_k_min     -7
_diffrn_reflns_limit_k_max     7
_diffrn_reflns_limit_l_min     -5
_diffrn_reflns_limit_l_max     5
_diffrn_standards_number     0
_diffrn_standards_interval_count     ?
_diffrn_standards_interval_time     ?
_diffrn_standards_decay_%     ?
_reflns_number_total     849
_reflns_number_gt     638
_reflns_threshold_expression     I>3\s(I)
_refine_ls_structure_factor_coef     F
_refine_ls_matrix_type     full
_refine_ls_R_factor_all     0.0412
_refine_ls_R_factor_gt     0.0318
_refine_ls_wR_factor_all     0.0535
_refine_ls_wR_factor_gt     0.0433
_refine_ls_wR_factor_ref     0.0433
_refine_ls_goodness_of_fit_ref     0.9335
_refine_ls_number_reflns     638
_refine_ls_number_parameters     104
_refine_ls_number_restraints     1
_refine_ls_hydrogen_treatment     constr
_refine_ls_weighting_scheme     calc
_refine_ls_weighting_details
;
Chebychev polynomial, (Watkin, 1994, Prince, 1982)
 [weight] = 1.0/[A~0~*T~0~(x)+A~1~*T~1~(x) ... +A~n-1~]*T~n-1~(x)]
 where A~i~ are the Chebychev coefficients listed below and x= Fcalc/Fmax
 Method = Robust Weighting (Prince, 1982);
 W = [weight] * [1-(deltaF/6*sigmaF)^2^]^2^
 A~i~ are: 0.527 0.367 0.302
;
_atom_sites_solution_hydrogens     geom
_atom_sites_solution_primary     direct
_atom_sites_solution_secondary     difmap
_refine_ls_shift/su_max     0.000105
_refine_diff_density_max     0.51
_refine_diff_density_min     -1.15
_refine_ls_extinction_method     'None'
loop_
    _atom_type_symbol
    _atom_type_scat_dispersion_real
    _atom_type_scat_dispersion_imag
    _atom_type_scat_source
    Te -0.5308 1.6751 'International Tables Vol C 4.2.6.8 and 6.1.1.4'
    S 0.1246 0.1234 'International Tables Vol C 4.2.6.8 and 6.1.1.4'
    N 0.0061 0.0033 'International Tables Vol C 4.2.6.8 and 6.1.1.4'
    Na 0.0362 0.0249 'International Tables Vol C 4.2.6.8 and 6.1.1.4'
    O 0.0106 0.0060 'International Tables Vol C 4.2.6.8 and 6.1.1.4'
    H 0.0000 0.0000 'International Tables Vol C 4.2.6.8 and 6.1.1.4'
_computing_data_collection     'COLLECT (Nonius, 2001)'
_computing_cell_refinement     'DENZO/SCALEPACK (Otwinowski & Minor, 1997)'
_computing_data_reduction     'DENZO/SCALEPACK (Otwinowski & Minor, 1997)'
_computing_structure_solution     'SHELXS86 (Sheldrick, 2008)'
_computing_structure_refinement     'CRYSTALS (Betteridge <i>et al.</i>,  2003)'
_computing_molecular_graphics     'DIAMOND (Brandenburg & Berndt, 1999)'
_computing_publication_material     'CRYSTALS (Betteridge <i>et al.</i>,  2003)'
loop_
    _atom_site_type_symbol
    _atom_site_label
    _atom_site_fract_x
    _atom_site_fract_y
    _atom_site_fract_z
    _atom_site_U_iso_or_equiv
    _atom_site_adp_type
    _atom_site_occupancy
    _atom_site_disorder_assembly
    _atom_site_disorder_group
    Te Te1 0.5000 0.5000 0.0000 0.0099 Uani 1.0000 . .
    Te Te2 0.0000 1.0000 0.0000 0.0106 Uani 1.0000 . .
    S S1 -0.24900(9) -0.49139(17) -0.2352(2) 0.0124 Uani 1.0000 . .
    Na Na1 -0.1448(2) 0.0149(2) -0.3454(2) 0.0181 Uani 0.2590 . .
    N N1 -0.1448(2) 0.0149(2) -0.3454(2) 0.0181 Uani 0.7410 . .
    Na Na2 -0.3539(2) 0.0047(2) -0.0920(2) 0.0229 Uani 0.1300 . .
    N N2 -0.3539(2) 0.0047(2) -0.0920(2) 0.0229 Uani 0.8700 . .
    O O1 0.5309(3) 0.5871(6) -0.1453(6) 0.0241 Uani 1.0000 . .
    O O2 0.4606(3) 0.2370(5) -0.0661(5) 0.0232 Uani 1.0000 . .
    O O3 0.3647(2) 0.6044(5) -0.0656(5) 0.0174 Uani 1.0000 . .
    O O4 -0.1350(2) 1.0859(5) -0.0867(5) 0.0188 Uani 1.0000 . .
    O O5 0.0167(2) 1.2375(5) 0.1011(5) 0.0150 Uani 1.0000 . .
    O O6 0.0519(2) 1.1390(5) -0.1165(6) 0.0174 Uani 1.0000 . .
    O O7 -0.1698(3) -0.5105(5) -0.1149(6) 0.0221 Uani 1.0000 . .
    O O8 -0.3350(2) -0.6287(5) -0.2355(5) 0.0160 Uani 1.0000 . .
    O O9 -0.2843(2) -0.2792(5) -0.2508(5) 0.0202 Uani 1.0000 . .
    O O10 -0.2079(3) -0.5499(6) -0.3357(6) 0.0213 Uani 1.0000 . .
    H H1 0.5496 0.4942 -0.1631 0.0500 Uiso 1.0000 . .
    H H2 0.4006 0.2489 -0.1288 0.0500 Uiso 1.0000 . .
    H H3 0.3748 0.7041 -0.1257 0.0500 Uiso 1.0000 . .
    H H4 -0.1328 1.2273 -0.0942 0.0500 Uiso 1.0000 . .
    H H5 -0.0379 1.3302 0.0591 0.0500 Uiso 1.0000 . .
    H H6 0.1037 1.0563 -0.1347 0.0500 Uiso 1.0000 . .
loop_
    _atom_site_aniso_label
    _atom_site_aniso_U_11
    _atom_site_aniso_U_22
    _atom_site_aniso_U_33
    _atom_site_aniso_U_12
    _atom_site_aniso_U_13
    _atom_site_aniso_U_23
    Te1 0.00995(8) 0.00995(8) 0.00995(8) 0.00017(8) 0.00296(8) 0.00017(8)
    Te2 0.01064(8) 0.01064(8) 0.01064(8) 0.00017(8) 0.00316(8) 0.00017(8)
    S1 0.0128(9) 0.0116(8) 0.013(3) 0.0000(4) 0.0042(12) 0.0010(8)
    Na1 0.0213(2) 0.0181(2) 0.0197(2) 0.0029(2) 0.0133(2) 0.0000(2)
    N1 0.0213(2) 0.0181(2) 0.0197(2) 0.0029(2) 0.0133(2) 0.0000(2)
    Na2 0.0233(2) 0.0199(2) 0.0285(2) -0.0014(2) 0.0122(2) 0.0024(2)
    N2 0.0233(2) 0.0199(2) 0.0285(2) -0.0014(2) 0.0122(2) 0.0024(2)
    O1 0.0316(18) 0.030(2) 0.016(2) 0.0127(15) 0.015(2) 0.009(2)
    O2 0.0272(16) 0.0145(12) 0.020(4) 0.0006(12) -0.006(2) -0.0080(17)
    O3 0.0103(11) 0.0209(16) 0.021(4) 0.0017(11) 0.0045(16) 0.003(2)
    O4 0.0143(11) 0.0161(16) 0.023(4) 0.0017(11) 0.0005(15) 0.0052(19)
    O5 0.0194(15) 0.0176(14) 0.008(3) 0.0032(12) 0.0042(19) -0.0027(16)
    O6 0.0234(16) 0.0191(15) 0.014(3) 0.0045(13) 0.0119(19) 0.0034(17)
    O7 0.0190(18) 0.0192(18) 0.022(4) -0.0001(12) -0.004(2) 0.002(2)
    O8 0.0157(15) 0.0212(16) 0.013(5) -0.0030(12) 0.006(2) 0.002(2)
    O9 0.0167(16) 0.0146(13) 0.026(5) 0.0022(12) 0.001(2) 0.001(2)
    O10 0.0189(18) 0.0247(16) 0.026(4) -0.0032(14) 0.015(2) -0.005(2)
loop_
    _geom_bond_atom_site_label_1
    _geom_bond_atom_site_label_2
    _geom_bond_site_symmetry_1
    _geom_bond_site_symmetry_2
    _geom_bond_distance
    _geom_bond_publ_flag
    Te1 H1 . 2_665 2.146 no
    Te1 O3 . 2_665 1.916(3) no
    Te1 O2 . 2_665 1.905(4) no
    Te1 O1 . 2_665 1.903(6) no
    Te1 O1 . . 1.903(6) yes
    Te1 O2 . . 1.905(4) yes
    Te1 O3 . . 1.916(3) yes
    Te1 H1 . . 2.146 no
    Te2 O5 . 2_575 1.915(4) no
    Te2 O4 . 2_575 1.914(3) no
    Te2 O6 . 2_575 1.904(5) no
    Te2 O4 . . 1.914(3) yes
    Te2 O5 . . 1.915(4) yes
    Te2 O6 . . 1.904(5) yes
    S1 O7 . . 1.486(6) yes
    S1 O8 . . 1.485(3) yes
    S1 O9 . . 1.474(3) yes
    S1 O10 . . 1.460(6) yes
    O1 H1 . . 0.715 no
    O2 H2 . . 0.924 no
    O3 H3 . . 0.985 no
    O4 H4 . . 0.937 no
    O5 H5 . . 0.978 no
    O6 H6 . . 0.963 no
    Na1 O6 . 3_534 2.873(4) yes
    Na1 O4 . 1_545 2.937(6) yes
    Na1 O5 . 4_564 2.947(4) yes
    Na1 O3 . 3_544 2.950(4) yes
    Na1 O7 . 4_544 2.978(7) yes
    Na1 O10 . 1_565 3.008(4) yes
    Na1 O9 . . 3.120(4) yes
    Na1 O6 . 1_545 3.267(6) yes
    Na1 O5 . 2_565 3.278(5) yes
    Na2 O9 . . 2.938(5) yes
    Na2 O8 . 1_565 2.966(4) yes
    Na2 O4 . 1_545 3.029(4) yes
    Na2 O10 . 4_545 3.037(7) yes
    Na2 O2 . 1_455 3.050(4) yes
    Na2 O2 . 2_555 3.063(5) yes
    Na2 O1 . 1_445 3.144(5) yes
    Na2 O3 . 2_565 3.164(5) yes
    Na2 O1 . 3_544 3.305(6) yes
loop_
    _geom_angle_atom_site_label_1
    _geom_angle_atom_site_label_2
    _geom_angle_atom_site_label_3
    _geom_angle_site_symmetry_1
    _geom_angle_site_symmetry_2
    _geom_angle_site_symmetry_3
    _geom_angle
    _geom_angle_publ_flag
    O3 Te1 O2 2_665 . 2_665 92.32(15) no
    O3 Te1 O1 2_665 . 2_665 89.1(2) no
    O2 Te1 O1 2_665 . 2_665 92.4(2) no
    O3 Te1 O1 2_665 . . 90.9(2) no
    O2 Te1 O1 2_665 . . 87.6(2) no
    O1 Te1 O1 2_665 . . 179.994 no
    H1 Te1 O2 2_665 . . 103.413 no
    O3 Te1 O2 2_665 . . 87.68(15) no
    O2 Te1 O2 2_665 . . 179.994 no
    O1 Te1 O2 2_665 . . 87.6(2) no
    O1 Te1 O2 . . . 92.4(2) no
    H1 Te1 O3 2_665 . . 79.615 no
    O3 Te1 O3 2_665 . . 179.994 no
    O2 Te1 O3 2_665 . . 87.68(15) no
    O1 Te1 O3 2_665 . . 90.9(2) no
    O1 Te1 O3 . . . 89.1(2) no
    O2 Te1 O3 . . . 92.32(15) no
    O5 Te2 O4 2_575 . 2_575 89.93(16) no
    O5 Te2 O6 2_575 . 2_575 91.02(19) no
    O4 Te2 O6 2_575 . 2_575 89.85(18) no
    O5 Te2 O4 2_575 . . 90.07(16) no
    O4 Te2 O4 2_575 . . 179.994 no
    O6 Te2 O4 2_575 . . 90.15(18) no
    O5 Te2 O5 2_575 . . 179.994 no
    O4 Te2 O5 2_575 . . 90.07(16) no
    O6 Te2 O5 2_575 . . 88.98(19) no
    O4 Te2 O5 . . . 89.93(16) no
    O5 Te2 O6 2_575 . . 88.98(19) no
    O4 Te2 O6 2_575 . . 90.15(18) no
    O6 Te2 O6 2_575 . . 179.994 no
    O4 Te2 O6 . . . 89.85(18) no
    O5 Te2 O6 . . . 91.02(19) no
    O7 S1 O8 . . . 108.7(3) no
    O7 S1 O9 . . . 108.6(3) no
    O8 S1 O9 . . . 110.21(19) no
    O7 S1 O10 . . . 110.6(3) no
    O8 S1 O10 . . . 108.6(3) no
    O9 S1 O10 . . . 110.1(3) no
loop_
    _geom_hbond_atom_site_label_D
    _geom_hbond_atom_site_label_H
    _geom_hbond_atom_site_label_A
    _geom_hbond_site_symmetry_D
    _geom_hbond_site_symmetry_H
    _geom_hbond_site_symmetry_A
    _geom_hbond_distance_DH
    _geom_hbond_distance_HA
    _geom_hbond_distance_DA
    _geom_hbond_angle_DHA
    _geom_hbond_publ_flag
    O2 H2 O9 . . 3_554 0.924(4) 1.787(4) 2.700(6) 169.2(2) yes
    O3 H3 O8 . . 3_564 0.985(5) 1.871(5) 2.799(7) 155.7(2) yes
    O4 H4 O7 . . 1_575 0.937(3) 1.798(3) 2.706(7) 162.4(2) yes
    O6 H6 O10 . . 3_564 0.963(4) 1.706(4) 2.658(6) 169.5(3) yes
    N1 . O6 . . 3_534 . . 2.873(4) . yes
    N1 . O4 . . 1_545 . . 2.937(6) . yes
    N1 . O5 . . 4_564 . . 2.947(4) . yes
    N1 . O3 . . 3_544 . . 2.950(4) . yes
    N1 . O7 . . 4_544 . . 2.978(7) . yes
    N1 . O10 . . 1_565 . . 3.008(4) . yes
    N2 . O9 . . . . . 2.938(5) . yes
    N2 . O8 . . 1_565 . . 2.966(4) . yes
    N2 . O4 . . 1_545 . . 3.029(4) . yes
    N2 . O10 . . 4_545 . . 3.037(7) . yes
    N2 . O2 . . 1_455 . . 3.050(4) . yes
    N2 . O2 . . 2_555 . . 3.063(5) . yes
data_global
_journal_date_recd_electronic     2007-12-14
_journal_date_accepted     2008-01-31
_journal_name_full     'Acta Crystallographica, Section E'
_journal_year     2008
_journal_volume     64
_journal_issue      3
_journal_page_first     i18
_journal_page_last     i19
_journal_paper_category     QI
_journal_coeditor_code     WM2171
_publ_contact_author_name     'Abdelhedi Mohamed'
_publ_contact_author_address
;
  Laboratoire L\'eon Brillouin
  CE\\Saclay, B\^at. 563
  91191 Gif-sur-Yvette Cedex
  France
  and
  Laboratoire de Chimie Inorganique
  Facult\'e des Sciences de Sfax
  3018 Sfax Tunisie
;
_publ_contact_author_email     m_abdelhedi2002@yahoo.fr
_publ_contact_author_fax      21674274437
_publ_contact_author_phone      21623359355
_publ_section_title
;
The solid solution Na~0.39~(NH~4~)~1.61~SO~4~.Te(OH)~6~
;
loop_
    _publ_author_name
    _publ_author_address
    'Ktari, Lilia'
;
Laboratoire de Chimie Inorganique
Facult\'e des Sciences de Sfax
3018 Sfax
Tunisia
;
    'Abdelhedi, Mohamed'
;
Laboratoire L\'eon Brillouin
CE Saclay, B\^atiment 563
91191 Gif-sur-Yvette Cedex
France
and
Laboratoire de Chimie Inorganique
Facult\'e des Sciences de Sfax
3018 Sfax
Tunisia
;
    'Dammak, Mohamed'
;
Laboratoire de Chimie Inorganique
Facult\'e des Sciences de Sfax
3018 Sfax
Tunisia
;
    'Cousson, Alain'
;
Laboratoire L\'eon Brillouin
CE Saclay, B\^atiment 563
91191 Gif-sur-Yvette Cedex
France
;
    'Kolsi, Abdelwaheb'
;
Laboratoire de Chimie Inorganique
Facult\'e des Sciences de Sfax
3018 Sfax
Tunisia
;
