# Supplementary material for: The solid solution Na0.39(NH4)1.61SO4·Te(OH)6
Source: Acta Crystallogr Sect E Struct Rep Online. 2008 Feb 6;64(Pt 3):i18–9. doi: 10.1107/S1600536808003425 (PMC2960854; doi:10.1107/S1600536808003425)
Supplement: Supplementary file 2 [file e-64-00i18-Isup2.hkl]

data_I
#  to in P2(1)/c                           
_audit_creation_date        07-11-08
_audit_creation_method      CRYSTALS 

_cell_length_a                    13.6900(10)
_cell_angle_alpha                 90
_cell_length_b                    6.5920(10)
_cell_angle_beta                  106.580(10)
_cell_length_c                    11.3450(10)
_cell_angle_gamma                 90

# NOTE Fc on scale of Fo,      0.21263
# Status flags: 
#    o - used in refinement 
#    < - excluded by I/sigmaI cutoff 
#    x - excluded for another reason  

loop_
_refln_index_h
_refln_index_k
_refln_index_l
_refln_F_squared_meas
_refln_F_squared_calc
_refln_F_squared_sigma
_refln_observed_status
   2   0   0      585.46        0.00       32.34 x
   3   0   0        1.93        1.99        0.20 o
   4   0   0     1056.11     1111.06       38.65 o
   5   0   0        0.27        0.88        0.17 <
   6   0   0     1324.00     1314.63       44.14 o
   7   0   0        0.72        0.03        0.87 <
   8   0   0     1077.58     1117.53       34.93 o
   9   0   0        5.81        0.55        0.98 o
  10   0   0       92.86       82.02        3.28 o
  11   0   0        5.25        4.83        0.46 o
  12   0   0      414.50      386.96       15.89 o
  13   0   0        1.20        0.38        0.42 <
  14   0   0      263.19      266.94       11.41 o
   1   1   0        2.03        0.00        0.13 x
   2   1   0        0.16        0.21        0.08 <
   3   1   0       12.42        6.37        0.39 o
   4   1   0        4.86        2.58        0.22 o
   5   1   0      471.10      439.30       12.72 o
   6   1   0       33.34       34.99        1.08 o
   7   1   0       48.89       45.39        1.25 o
   8   1   0       21.45       21.40        0.69 o
   9   1   0        3.96        2.51        0.35 o
  10   1   0       12.44       12.51        0.51 o
  11   1   0       17.64       16.28        0.82 o
  12   1   0        0.08        0.32        0.14 <
  13   1   0        2.11        1.08        0.31 o
  14   1   0        1.43        1.67        0.28 o
   0   2   0     1625.06     1711.87       51.89 o
   1   2   0        4.61        5.95        0.28 o
   2   2   0      147.04      174.82        3.97 o
   3   2   0      217.46      220.18        5.65 o
   4   2   0      509.90      543.53       11.71 o
   5   2   0       23.63       19.83        0.74 o
   6   2   0      719.53      748.25       15.53 o
   7   2   0       36.87       36.86        1.11 o
   8   2   0      996.70      996.76       23.51 o
   9   2   0        0.74        0.23        0.50 <
  10   2   0      180.91      161.02        5.25 o
  11   2   0        8.96        7.98        0.52 o
  12   2   0      652.46      609.67       17.72 o
  13   2   0        0.05        0.05        0.13 <
  14   2   0      197.39      211.66        6.45 o
   1   3   0      221.13      204.58        5.40 o
   2   3   0        3.11        3.08        0.30 o
   3   3   0        1.42        1.65        0.27 o
   4   3   0        0.13        0.04        0.17 <
   5   3   0       55.73       54.05        1.53 o
   6   3   0        0.36        0.19        0.29 <
   7   3   0        5.49        6.05        0.44 o
   8   3   0        0.28        1.08        0.36 <
   9   3   0        6.79        8.38        0.52 o
  10   3   0        3.69        3.74        0.41 o
  11   3   0        8.03        7.48        0.69 o
  12   3   0        8.78        8.21        0.62 o
  13   3   0       13.00       13.64        0.91 o
  14   3   0        0.95        0.60        1.13 <
   0   4   0     1256.17     1350.94       37.38 o
   1   4   0        2.28        3.49        0.34 o
   2   4   0      336.94      327.65        7.00 o
   3   4   0       29.59       31.91        1.02 o
   4   4   0     1152.32     1084.92       24.55 o
   5   4   0       12.42        9.65        0.62 o
   6   4   0      421.74      434.17       10.12 o
   7   4   0       40.21       37.98        1.32 o
   8   4   0      709.90      710.53       16.44 o
   9   4   0        0.30        0.67        0.43 <
  10   4   0      274.80      245.30        7.03 o
  11   4   0        8.34        8.52        0.72 o
  12   4   0      480.24      450.63       14.52 o
  13   4   0        4.50        3.52        0.74 o
   1   5   0        0.15        0.27        0.33 <
   2   5   0       57.83       55.15        1.86 o
   3   5   0        1.07        1.76        0.46 <
   4   5   0        3.68        4.40        0.47 o
   5   5   0       12.13       14.94        0.76 o
   6   5   0       15.08       13.07        0.88 o
   7   5   0        1.16        0.38        0.57 <
   8   5   0        3.58        1.97        0.76 o
   9   5   0        9.53        9.02        0.76 o
  10   5   0        1.03        0.49        0.59 <
  11   5   0        0.43        0.24        0.72 <
  12   5   0        3.96        4.13        0.76 o
   0   6   0      484.70      488.95       16.47 o
   1   6   0        4.29        5.12        0.78 o
   2   6   0      143.60      138.74        3.68 o
   3   6   0        1.01        0.02        0.55 <
   4   6   0      440.49      401.72       10.17 o
   5   6   0        0.11        0.92        0.36 <
   6   6   0      196.11      203.98        5.32 o
   7   6   0        2.84        3.39        0.92 o
   8   6   0      341.83      341.36        9.31 o
   9   6   0        4.63        4.87        0.81 o
  10   6   0       96.12      101.12        3.44 o
   1   7   0        0.29        0.34        0.74 <
   2   7   0        2.81        3.01        0.67 o
   3   7   0        1.62        2.59        0.80 <
   4   7   0        5.50        6.17        1.16 o
   5   7   0        2.91        3.20        0.91 o
   6   7   0        1.48        1.01        0.97 <
   7   7   0       14.73       17.62        1.09 o
 -15   1   1      519.39      524.44       16.45 o
 -14   1   1        9.05        9.52        0.61 o
 -13   1   1       96.45       82.82        2.71 o
 -12   1   1        4.75        5.80        0.53 o
 -11   1   1      518.18      509.53       11.75 o
 -10   1   1        4.39        5.40        0.41 o
  -9   1   1      686.04      722.13       15.57 o
  -8   1   1       10.12       16.04        0.49 o
  -7   1   1      642.20      618.03       16.29 o
  -6   1   1       40.74       44.01        1.21 o
  -5   1   1      176.72      187.75        5.14 o
  -4   1   1       10.49        9.95        0.41 o
  -3   1   1     1795.06     1777.48       61.86 o
  -2   1   1        1.59        1.21        0.16 o
  -1   1   1      592.67        0.00       17.81 x
   0   1   1        0.56        0.00        0.16 <
   1   1   1     1677.54     1722.98       93.07 o
   2   1   1        0.10        0.01        0.05 o
   3   1   1      613.11      592.25       17.22 o
   4   1   1        6.69        7.55        0.26 o
   5   1   1     1674.34     1624.82       78.63 o
   6   1   1        0.29        0.01        0.14 <
   7   1   1      668.19      645.65       15.99 o
   8   1   1       22.71       25.63        0.70 o
   9   1   1      808.65      768.93       18.30 o
  10   1   1       -0.22        0.00        0.17 <
  11   1   1      179.11      200.22        5.82 o
  12   1   1        9.33        7.04        0.38 o
  13   1   1      517.29      499.20       22.80 o
 -15   2   1        2.64        2.32        0.50 o
 -14   2   1        1.14        2.24        0.43 <
 -13   2   1        0.02        0.29        0.13 <
 -12   2   1        2.83        3.57        0.51 o
 -11   2   1        0.81        1.40        0.68 <
 -10   2   1       31.04       29.64        1.00 o
  -9   2   1       18.84       17.42        0.63 o
  -8   2   1       16.89       18.29        0.73 o
  -7   2   1       13.63       15.19        0.55 o
  -6   2   1       16.01       17.58        0.66 o
  -5   2   1       14.49       12.19        0.60 o
  -4   2   1       71.44       74.14        1.93 o
  -3   2   1        0.29        0.08        0.20 <
  -2   2   1        3.18        3.91        0.31 o
  -1   2   1        4.90        5.84        0.31 o
   0   2   1       54.66       55.70        1.37 o
   1   2   1        0.24        0.00        0.17 <
   2   2   1      145.30      131.67        3.72 o
   3   2   1       49.96       53.52        1.39 o
   4   2   1       26.10       29.43        0.72 o
   5   2   1       14.69       15.18        0.54 o
   6   2   1      126.35      116.86        3.10 o
   7   2   1        2.30        2.71        0.25 o
   8   2   1        4.90        4.88        0.32 o
   9   2   1       24.97       25.37        1.02 o
  10   2   1        0.94        0.55        0.52 <
  11   2   1        4.21        3.40        0.39 o
  12   2   1       22.44       22.47        0.83 o
  13   2   1        3.17        3.40        0.38 o
  14   2   1        0.95        0.64        0.84 <
 -15   3   1      320.35      351.96       12.39 o
 -14   3   1        0.29        0.23        0.53 <
 -13   3   1      103.94       95.76        3.27 o
 -12   3   1        3.14        5.06        0.59 o
 -11   3   1      603.35      570.00       18.66 o
 -10   3   1        4.19        4.65        0.55 o
  -9   3   1      498.56      520.31       11.52 o
  -8   3   1        5.08        6.64        0.47 o
  -7   3   1      779.29      729.04       19.85 o
  -6   3   1       12.62       14.84        0.67 o
  -5   3   1      396.95      384.81        8.66 o
  -4   3   1       30.52       30.83        0.98 o
  -3   3   1     1596.43     1655.95       33.79 o
  -2   3   1       42.93       39.51        1.26 o
  -1   3   1      361.35      385.24        8.54 o
   0   3   1       15.30       16.17        0.60 o
   1   3   1      656.46      668.69       14.79 o
   2   3   1        2.90        1.98        0.36 o
   3   3   1      584.36      599.99       15.53 o
   4   3   1      101.48       95.44        2.52 o
   5   3   1     1056.82     1110.45       22.59 o
   6   3   1        6.67        7.54        0.49 o
   7   3   1      162.21      154.78        4.34 o
   8   3   1        1.02        0.91        0.35 <
   9   3   1      775.77      720.54       18.81 o
  10   3   1        1.43        0.55        0.35 o
  11   3   1      311.63      316.02        9.40 o
  12   3   1        0.69        0.81        0.66 <
  13   3   1      422.72      410.67       15.30 o
  14   3   1        9.41       11.80        1.37 o
 -14   4   1        0.71        0.02        1.25 <
 -13   4   1        0.68        2.47        1.12 <
 -12   4   1       10.51       10.10        0.78 o
 -11   4   1        7.27        5.81        0.70 o
 -10   4   1       19.63       19.16        1.05 o
  -9   4   1        0.21        0.00        0.42 <
  -8   4   1       30.08       32.69        1.17 o
  -7   4   1       -0.02        0.34        0.12 <
  -6   4   1        6.86        6.43        0.53 o
  -5   4   1       20.29       21.36        0.86 o
  -4   4   1       -0.17        0.04        0.29 <
  -3   4   1        5.97        6.16        0.52 o
  -2   4   1        0.96        1.13        0.74 <
  -1   4   1       10.79        9.25        0.63 o
   0   4   1        0.80        1.15        0.57 <
   1   4   1        1.21        1.39        0.35 o
   2   4   1       30.98       27.34        1.02 o
   3   4   1        0.08        0.01        0.18 <
   4   4   1        7.76        9.86        0.57 o
   5   4   1        2.30        1.87        0.40 o
   6   4   1        0.94        0.22        0.81 <
   7   4   1        6.51        6.81        0.58 o
   8   4   1        9.94       11.26        0.72 o
   9   4   1        7.67        5.63        0.59 o
  10   4   1        3.09        4.11        0.47 o
  11   4   1        0.58        0.28        0.78 <
  12   4   1       -0.01        0.33        0.09 <
  13   4   1       -0.22        0.22        0.44 <
 -12   5   1        3.61        4.20        0.78 o
 -11   5   1      542.55      511.70       13.21 o
 -10   5   1        3.83        2.61        0.63 o
  -9   5   1      320.26      327.33        7.85 o
  -8   5   1        1.55        2.85        0.53 <
  -7   5   1      526.81      494.33       11.95 o
  -6   5   1        2.55        1.90        0.60 o
  -5   5   1      287.07      274.72        6.65 o
  -4   5   1        2.94        2.39        0.50 o
  -3   5   1     1187.80     1196.25       23.93 o
  -2   5   1        3.63        2.84        0.48 o
  -1   5   1      112.69      117.56        3.14 o
   0   5   1        0.50        0.37        0.61 <
   1   5   1      573.58      520.46       13.64 o
   2   5   1       17.85       14.75        0.91 o
   3   5   1      396.75      397.39        9.23 o
   4   5   1        0.46        0.02        0.60 <
   5   5   1      700.98      718.01       15.26 o
   6   5   1        0.53        0.17        0.71 <
   7   5   1       83.73       77.63        2.47 o
   8   5   1        8.81        8.31        0.77 o
   9   5   1      518.60      478.65       12.86 o
  10   5   1        1.60        2.31        0.61 <
  11   5   1      252.85      268.80        7.63 o
  12   5   1        1.48        0.83        0.75 <
 -10   6   1        0.58        1.77        1.05 <
  -9   6   1       -0.16        0.12        0.62 <
  -8   6   1        7.26        8.29        1.00 o
  -7   6   1        8.09        8.13        0.86 o
  -6   6   1       12.40       14.35        1.01 o
  -5   6   1       12.94       14.17        0.95 o
  -4   6   1        0.55        1.94        1.13 <
  -3   6   1        2.26        3.64        0.68 o
  -2   6   1        7.63        7.01        0.88 o
  -1   6   1       12.97       11.93        1.04 o
   0   6   1        4.32        5.71        0.83 o
   1   6   1        1.92        2.07        0.74 <
   2   6   1       22.18       21.79        1.02 o
   3   6   1        2.19        1.60        0.69 o
   4   6   1        6.03        5.38        0.79 o
   5   6   1       13.95       13.69        1.01 o
   6   6   1        6.35        6.82        0.84 o
   7   6   1        1.28        1.38        0.69 <
   8   6   1        0.62        0.64        1.34 <
   9   6   1       -0.21        0.02        0.62 <
  10   6   1        4.37        4.11        0.82 o
  -8   7   1        1.46        0.93        0.94 <
  -7   7   1      214.48      222.83        5.35 o
  -6   7   1        9.21       10.08        1.18 o
  -5   7   1      161.76      155.12        4.70 o
  -4   7   1        0.56        1.20        1.21 <
  -3   7   1      517.89      505.39       13.53 o
  -2   7   1        0.29        0.03        0.99 <
  -1   7   1      157.67      157.20        5.23 o
   0   7   1        4.09        4.31        0.90 o
   1   7   1      383.50      351.50       10.29 o
   2   7   1        6.39        4.31        1.06 o
   3   7   1      300.27      295.17        7.95 o
   4   7   1        0.77        0.67        1.37 <
   5   7   1      322.44      329.12        8.58 o
   6   7   1        0.28        0.79        0.88 <
   7   7   1       77.08       83.77        2.95 o
 -16   0   2      190.18      185.66        8.86 o
 -15   0   2       -0.53        1.39        0.83 <
 -14   0   2      539.56      508.40       20.75 o
 -13   0   2       70.40       65.81        3.64 o
 -12   0   2      271.64      304.91        9.06 o
 -11   0   2        0.50        2.14        0.65 <
 -10   0   2      746.31      711.25       23.72 o
  -9   0   2       24.48       22.66        1.22 o
  -8   0   2      744.53      691.56       24.35 o
  -7   0   2        2.39        0.49        0.48 o
  -6   0   2      885.08      900.21       29.67 o
  -5   0   2        0.62        0.14        0.43 <
  -4   0   2      341.37      333.84       13.73 o
  -3   0   2       10.25       20.06        0.57 o
  -2   0   2     1679.91     1777.35       56.77 o
  -1   0   2        8.30        0.00        0.52 x
   0   0   2      510.03        0.00       22.86 x
   1   0   2        3.27        0.14        0.24 o
 -16   1   2        4.57        5.46        0.57 o
 -15   1   2       -0.01        0.14        0.08 <
 -14   1   2        3.00        2.22        0.50 o
 -13   1   2        5.91        6.52        0.53 o
 -12   1   2        3.85        2.70        0.50 o
 -11   1   2       22.48       22.24        0.88 o
 -10   1   2        0.31        0.01        0.29 <
  -9   1   2        3.98        4.24        0.41 o
  -8   1   2       95.53      101.72        2.49 o
  -7   1   2       46.96       41.88        1.47 o
  -6   1   2        1.53        3.32        0.25 o
  -5   1   2       38.93       44.10        1.15 o
  -4   1   2       53.08       60.18        1.50 o
  -3   1   2        0.69        1.91        0.33 <
  -2   1   2        0.41        0.90        0.19 <
  -1   1   2       15.72       14.16        0.56 o
   0   1   2        0.53        0.01        0.23 <
   1   1   2       10.43       11.78        0.34 o
   2   1   2        0.63        0.66        0.17 <
   3   1   2      112.37      102.30        2.75 o
   4   1   2        1.47        1.32        0.12 o
   5   1   2       46.74       44.23        1.31 o
   6   1   2       30.46       29.92        0.98 o
   7   1   2       26.40       25.60        0.79 o
   8   1   2        1.35        0.98        0.13 o
   9   1   2        4.17        3.85        0.43 o
  10   1   2       37.29       37.10        2.82 o
 -16   2   2       53.85       60.70        2.56 o
 -15   2   2       13.82       16.16        0.83 o
 -14   2   2      482.99      466.14       13.73 o
 -13   2   2        0.44        0.38        0.66 <
 -12   2   2      213.35      229.68        5.83 o
 -11   2   2        7.63        5.86        0.55 o
 -10   2   2      550.05      514.35       13.49 o
  -9   2   2        1.09        1.84        0.38 <
  -8   2   2      300.20      274.51        7.04 o
  -7   2   2       16.16       14.00        0.67 o
  -6   2   2      818.92      874.55       17.73 o
  -5   2   2       19.99       13.59        0.74 o
  -4   2   2      279.30      297.71        6.71 o
  -3   2   2      135.92      131.28        3.68 o
  -2   2   2      635.60      670.96       15.58 o
  -1   2   2       10.98       10.08        0.46 o
   0   2   2      547.70      534.53       13.94 o
   1   2   2       30.38       30.61        0.80 o
   2   2   2     1159.05     1226.27       27.94 o
   3   2   2       13.49       14.90        0.47 o
   4   2   2      504.04      494.48       11.79 o
   5   2   2       14.07       16.31        0.52 o
   6   2   2     1229.20     1148.40       29.92 o
   7   2   2        0.43        0.87        0.24 <
   8   2   2      430.15      462.29       10.48 o
   9   2   2       33.65       30.67        1.08 o
  10   2   2      925.12      917.36       23.51 o
  11   2   2       18.71       21.14        0.72 o
  12   2   2      201.58      187.92        9.91 o
  13   2   2       14.10       13.78        0.92 o
 -15   3   2        2.39        1.86        0.53 o
 -14   3   2        1.05        1.95        0.62 <
 -13   3   2        3.59        4.70        0.61 o
 -12   3   2        9.49        8.97        0.68 o
 -11   3   2        8.74       10.20        0.75 o
 -10   3   2        0.91        1.38        0.80 <
  -9   3   2       48.69       47.74        1.38 o
  -8   3   2        9.24        9.47        0.60 o
  -7   3   2       49.07       43.63        1.52 o
  -6   3   2        1.92        2.04        0.32 o
  -5   3   2        0.89        0.33        0.58 <
  -4   3   2        4.79        6.49        0.42 o
  -3   3   2        0.15        0.46        0.21 <
  -2   3   2        0.74        1.20        0.45 <
  -1   3   2      260.77      240.29        5.76 o
   0   3   2        5.96        6.07        0.39 o
   1   3   2      158.85      144.70        3.82 o
   2   3   2        3.66        2.34        0.32 o
   3   3   2      138.35      141.30        3.14 o
   4   3   2       39.50       37.77        1.13 o
   5   3   2        3.07        3.60        0.35 o
   6   3   2        1.20        1.53        0.28 o
   7   3   2       17.45       17.17        0.79 o
   8   3   2       -0.03        0.09        0.09 <
   9   3   2       16.74       17.26        0.75 o
  10   3   2        0.10        0.07        0.17 <
  11   3   2        9.65       10.16        0.63 o
  12   3   2        3.69        3.02        0.46 o
  13   3   2        0.11        0.72        0.32 <
 -14   4   2      277.40      295.04        6.73 o
 -13   4   2        1.62        1.24        0.68 <
 -12   4   2      387.84      383.14        9.26 o
 -11   4   2        2.99        2.48        0.57 o
 -10   4   2      470.15      445.67       10.83 o
  -9   4   2       24.80       23.62        1.08 o
  -8   4   2      311.13      280.34        7.23 o
  -7   4   2        2.04        2.23        0.49 o
  -6   4   2     1541.70     1546.27       32.03 o
  -5   4   2        0.08        0.03        0.23 <
  -4   4   2      660.04      671.64       15.54 o
  -3   4   2        2.34        2.05        0.40 o
  -2   4   2     1118.60     1063.76       22.54 o
  -1   4   2       -0.17        0.09        0.28 <
   0   4   2      439.68      424.11        9.86 o
   1   4   2       33.08       33.33        1.05 o
   2   4   2     1130.62     1164.57       24.63 o
   3   4   2        1.31        2.21        0.44 o
   4   4   2      195.24      180.75        4.72 o
   5   4   2        0.59        0.00        0.54 <
   6   4   2      489.73      448.82       11.74 o
   7   4   2        3.94        6.81        0.47 o
   8   4   2      116.98      126.54        3.44 o
   9   4   2        4.79        5.50        0.53 o
  10   4   2      503.70      492.09       15.04 o
  11   4   2        4.63        4.77        0.62 o
  12   4   2      116.81      113.05        3.69 o
 -13   5   2       -0.47        0.24        1.17 <
 -12   5   2        0.82        0.12        1.05 <
 -11   5   2       20.65       20.00        1.19 o
 -10   5   2        1.51        0.62        0.75 <
  -9   5   2        1.80        0.35        0.74 <
  -8   5   2        0.51        0.20        0.87 <
  -7   5   2       13.29       10.94        1.03 o
  -6   5   2        0.17        0.50        0.50 <
  -5   5   2        3.51        3.33        0.60 o
  -4   5   2       58.99       53.20        1.83 o
  -3   5   2       -0.15        0.08        0.34 <
  -2   5   2        0.14        0.40        0.38 <
  -1   5   2       61.52       61.22        1.96 o
   0   5   2       14.72       16.31        0.83 o
   1   5   2        2.06        2.76        0.53 o
   2   5   2        3.55        6.31        0.54 o
   3   5   2       25.13       25.95        1.01 o
   4   5   2       -0.12        0.04        0.30 <
   5   5   2        5.95        6.05        0.62 o
   6   5   2        2.52        1.82        0.50 o
   7   5   2        0.06        0.02        0.24 <
   8   5   2        2.07        0.71        0.54 o
   9   5   2       -0.83        0.26        1.20 <
  10   5   2        1.06        0.52        0.58 <
  11   5   2        0.17        0.29        0.41 <
 -11   6   2        0.88        1.57        1.41 <
 -10   6   2      295.23      306.47        9.76 o
  -9   6   2        7.99        7.24        0.93 o
  -8   6   2       83.09       79.42        2.76 o
  -7   6   2        1.11        2.50        0.74 <
  -6   6   2      582.00      571.77       14.56 o
  -5   6   2        3.03        1.90        0.72 o
  -4   6   2      219.18      221.08        5.61 o
  -3   6   2        3.10        2.64        0.70 o
  -2   6   2      389.79      348.37        8.91 o
  -1   6   2        3.37        1.46        0.70 o
   0   6   2      196.84      190.98        4.74 o
   1   6   2        3.67        4.12        0.73 o
   2   6   2      689.70      683.58       14.33 o
   3   6   2       10.22       11.16        0.94 o
   4   6   2      277.57      268.66        6.92 o
   5   6   2       -0.24        0.10        0.50 <
   6   6   2      347.52      331.78        8.46 o
   7   6   2       -0.70        0.06        1.27 <
   8   6   2      183.41      188.17        5.63 o
   9   6   2        0.15        0.10        0.47 <
  -8   7   2        0.26        1.25        0.91 <
  -7   7   2       -1.64        0.29        0.80 <
  -6   7   2        4.46        1.89        1.12 o
  -5   7   2        2.71        1.44        0.91 o
  -4   7   2       -0.29        0.02        0.86 <
  -3   7   2       16.76       16.64        1.44 o
  -2   7   2        3.91        4.99        0.95 o
  -1   7   2        0.39        1.11        1.04 <
   0   7   2        0.28        0.34        0.76 <
   1   7   2       -1.65        0.06        0.77 <
   2   7   2        1.45        0.36        0.78 <
   3   7   2        2.07        2.35        0.89 <
   4   7   2       -0.43        0.08        1.25 <
   5   7   2        8.13       12.19        1.13 o
   6   7   2        1.17        0.70        0.76 <
 -16   1   3        0.75        0.26        1.13 <
 -15   1   3      236.94      241.31        7.01 o
 -14   1   3       14.77       12.40        0.85 o
 -13   1   3      549.18      534.11       15.17 o
 -12   1   3       36.04       34.97        1.38 o
 -11   1   3      277.05      247.72        6.64 o
 -10   1   3        0.74        4.84        0.65 <
  -9   1   3     1132.60     1125.97       26.83 o
  -8   1   3        1.25        0.64        0.34 o
  -7   1   3      576.25      613.15       14.05 o
  -6   1   3       13.36       20.62        0.58 o
  -5   1   3      384.38      420.38        9.99 o
  -4   1   3       43.86       42.14        1.26 o
  -3   1   3      347.17      359.01        8.53 o
  -2   1   3      103.97       91.49        2.84 o
  -1   1   3     1660.19     1615.61       41.02 o
   0   1   3       46.56       43.09        1.38 o
   1   1   3      164.52      179.55        4.36 o
   2   1   3      115.72      102.42        3.12 o
   3   1   3      763.76      777.19       17.76 o
   4   1   3       37.92       42.58        1.06 o
   5   1   3      705.11      710.86       17.71 o
   6   1   3        4.53        5.82        0.26 o
 -16   2   3        1.60        0.58        0.55 <
 -15   2   3        6.42        5.70        0.79 o
 -14   2   3        1.67        1.94        0.71 <
 -13   2   3        1.56        1.68        0.62 <
 -12   2   3        3.72        4.12        0.55 o
 -11   2   3        0.58        1.45        0.65 <
 -10   2   3       55.51       57.83        1.66 o
  -9   2   3        7.55        6.52        0.60 o
  -8   2   3       16.14       15.01        0.74 o
  -7   2   3       29.08       22.54        1.01 o
  -6   2   3       15.80       17.90        0.64 o
  -5   2   3        0.78        0.07        0.44 <
  -4   2   3      282.94      262.63        6.47 o
  -3   2   3        4.33        4.15        0.32 o
  -2   2   3        0.99        1.07        0.68 <
  -1   2   3        0.40        0.24        0.27 <
   0   2   3      228.18      223.66        5.43 o
   1   2   3        8.15        8.19        0.42 o
   2   2   3       37.36       38.51        1.02 o
   3   2   3       17.40       19.72        0.65 o
   4   2   3        5.67        6.78        0.33 o
   5   2   3        8.49       10.54        0.38 o
   6   2   3       27.62       27.52        0.84 o
   7   2   3       13.18       14.64        0.51 o
   8   2   3       13.42       15.69        0.51 o
   9   2   3        0.33        0.27        0.18 <
  10   2   3        9.63        9.37        0.56 o
  11   2   3       11.32       12.75        0.74 o
 -15   3   3       82.02      106.15        3.04 o
 -14   3   3        4.32        2.55        0.90 o
 -13   3   3      417.21      415.75       13.19 o
 -12   3   3        0.69        0.35        0.95 <
 -11   3   3      188.06      172.33        4.86 o
 -10   3   3       12.91       16.97        0.78 o
  -9   3   3      633.49      638.89       13.81 o
  -8   3   3        0.06        0.01        0.16 <
  -7   3   3      451.86      471.60        9.93 o
  -6   3   3        5.45        7.54        0.52 o
  -5   3   3     1241.54     1157.27       26.08 o
  -4   3   3       -0.04        0.22        0.11 <
  -3   3   3      543.45      522.30       11.69 o
  -2   3   3       -0.22        0.00        0.24 <
  -1   3   3     1116.63     1185.50       27.97 o
   0   3   3       36.01       37.86        1.14 o
   1   3   3      809.19      826.32       16.69 o
   2   3   3        1.16        0.52        0.29 o
   3   3   3      733.55      707.83       16.35 o
   4   3   3        1.30        2.68        0.26 o
   5   3   3      229.85      247.87        5.50 o
   6   3   3        2.88        2.10        0.33 o
   7   3   3      923.41      916.72       20.47 o
   8   3   3       13.40       15.16        0.57 o
   9   3   3      116.88      107.42        3.25 o
  10   3   3       18.15       18.71        0.70 o
  11   3   3      447.88      431.90       14.76 o
  12   3   3        9.80        8.91        0.65 o
 -14   4   3        5.18        4.38        0.86 o
 -13   4   3        1.24        0.36        0.67 <
 -12   4   3        7.55        7.74        0.80 o
 -11   4   3        6.47        7.51        0.68 o
 -10   4   3        1.23        0.69        0.48 <
  -9   4   3        0.23        0.02        0.43 <
  -8   4   3        0.12        0.28        0.30 <
  -7   4   3       13.77       15.08        0.78 o
  -6   4   3       25.02       25.65        1.05 o
  -5   4   3        1.83        2.10        0.45 o
  -4   4   3       18.94       18.96        0.90 o
  -3   4   3       -0.25        0.08        0.44 <
  -2   4   3        1.13        0.86        0.35 o
  -1   4   3        8.93        7.12        0.59 o
   0   4   3        9.70       10.42        0.70 o
   1   4   3        5.93        5.21        0.52 o
   2   4   3       -0.14        0.10        0.23 <
   3   4   3        3.50        3.54        0.46 o
   4   4   3        1.81        2.30        0.43 o
   5   4   3       14.11       15.08        0.77 o
   6   4   3       -0.23        0.12        0.35 <
   7   4   3        1.75        2.26        0.38 o
   8   4   3       15.34       17.94        0.76 o
   9   4   3        0.40        0.11        0.54 <
  10   4   3        0.47        1.23        0.63 <
  11   4   3        0.84        1.22        0.82 <
  12   4   3        3.67        5.13        0.75 o
 -13   5   3      309.50      333.08        9.37 o
 -12   5   3        2.35        2.12        0.95 <
 -11   5   3      182.70      170.58        5.98 o
 -10   5   3        5.63        8.86        0.86 o
  -9   5   3      385.62      390.34       10.53 o
  -8   5   3        3.99        4.98        0.60 o
  -7   5   3      269.16      284.96        6.53 o
  -6   5   3        0.73        0.10        1.30 <
  -5   5   3     1001.54      931.16       22.60 o
  -4   5   3        2.57        1.31        0.58 o
  -3   5   3      182.45      177.96        4.22 o
  -2   5   3       24.67       25.63        1.10 o
  -1   5   3      775.51      792.49       17.48 o
   0   5   3       12.47       12.37        0.85 o
   1   5   3      461.97      439.22       10.51 o
   2   5   3        3.84        2.38        0.53 o
   3   5   3      727.89      655.91       16.42 o
   4   5   3       14.36       18.05        0.81 o
   5   5   3      149.26      152.60        3.93 o
   6   5   3        0.26        0.35        0.56 <
   7   5   3      575.12      556.63       15.08 o
   8   5   3       -0.41        0.25        0.64 <
   9   5   3      145.54      141.94        5.33 o
  10   5   3        5.33        5.51        0.67 o
  11   5   3      249.82      260.58        8.05 o
 -11   6   3        0.30        0.01        0.96 <
 -10   6   3        6.30        5.67        1.04 o
  -9   6   3       -0.41        0.04        1.15 <
  -8   6   3        5.99        6.34        1.01 o
  -7   6   3       -0.33        0.57        0.80 <
  -6   6   3        2.13        3.40        0.65 o
  -5   6   3        8.53        8.00        1.05 o
  -4   6   3        0.20        1.47        0.53 <
  -3   6   3       25.39       27.48        1.26 o
  -2   6   3        8.66        7.71        0.91 o
  -1   6   3       -0.13        0.05        0.47 <
   0   6   3       41.97       44.75        1.79 o
   1   6   3        2.80        3.59        0.67 o
   2   6   3        7.73        7.36        0.92 o
   3   6   3        6.46        6.26        0.75 o
   4   6   3        3.56        2.95        0.72 o
   5   6   3        2.16        3.47        0.83 <
   6   6   3        3.42        2.63        0.86 o
   7   6   3       -0.92        0.06        1.53 <
   8   6   3        0.47        0.27        1.08 <
   9   6   3        3.53        1.99        0.76 o
  -8   7   3        8.65       11.33        1.46 o
  -7   7   3      163.87      177.95        6.00 o
  -6   7   3       -0.49        0.62        1.11 <
  -5   7   3      412.27      382.28       12.03 o
  -4   7   3        0.75        1.31        1.39 <
  -3   7   3      148.97      142.09        4.32 o
  -2   7   3       49.13       51.27        2.28 o
  -1   7   3      429.30      435.14       11.93 o
   0   7   3        3.29        3.67        0.93 o
   1   7   3      242.53      240.03        6.84 o
   2   7   3        1.15        0.00        0.94 <
   3   7   3      332.97      320.48       10.48 o
   4   7   3        0.19        0.00        0.75 <
   5   7   3      175.00      191.37        5.74 o
   6   7   3        1.09        0.17        0.94 <
 -16   0   4      437.13      446.54       16.79 o
 -15   0   4       13.03       15.39        1.50 o
 -14   0   4      170.89      150.14        6.40 o
 -13   0   4       25.91       30.19        1.74 o
 -12   0   4      776.09      756.15       28.41 o
 -11   0   4       10.67        9.29        1.05 o
 -10   0   4      805.93      832.31       23.61 o
  -9   0   4        4.31        1.63        0.61 o
  -8   0   4     1284.58     1219.44       37.12 o
  -7   0   4        1.29        0.00        0.48 <
  -6   0   4      313.88      304.40        9.86 o
  -5   0   4      358.31      413.05       12.79 o
  -4   0   4     1244.91     1283.53       63.56 o
  -3   0   4      131.11      120.47        5.39 o
  -2   0   4      746.28      740.63       28.01 o
  -1   0   4       77.60       80.71        3.23 o
   0   0   4      342.14      397.49       15.68 o
   1   0   4      180.59      177.35        6.94 o
   2   0   4        5.90        0.53        0.42 o
   3   0   4      142.66      150.86        5.26 o
   4   0   4     1313.97     1279.53       56.21 o
 -16   1   4        1.85        1.60        0.77 <
 -15   1   4        9.34        9.90        0.99 o
 -14   1   4        0.02        0.24        0.18 <
 -13   1   4        2.88        3.87        0.62 o
 -12   1   4        4.15        4.28        0.54 o
 -11   1   4        0.14        0.02        0.32 <
 -10   1   4       23.26       20.81        0.89 o
  -9   1   4        4.55        5.91        0.65 o
  -8   1   4        0.36        0.25        0.38 <
  -7   1   4       37.20       37.88        1.28 o
  -6   1   4       67.50       72.90        1.77 o
  -5   1   4       66.74       64.47        1.73 o
  -4   1   4        1.53        1.62        0.32 o
  -3   1   4      440.88      423.32        9.87 o
  -2   1   4        8.52        9.75        0.44 o
  -1   1   4        0.28        0.63        0.20 <
   0   1   4       12.09       10.75        0.49 o
   1   1   4       30.03       31.39        0.99 o
   2   1   4        1.38        0.87        0.17 o
   3   1   4        8.78        9.78        0.36 o
   4   1   4       20.47       18.26        0.61 o
   5   1   4        0.47        0.54        0.14 <
   6   1   4        8.37        8.62        0.49 o
 -16   2   4      447.36      453.84       11.61 o
 -15   2   4        1.86        2.54        0.79 <
 -14   2   4       94.96       88.55        2.88 o
 -13   2   4       13.95       20.16        0.89 o
 -12   2   4      591.61      577.96       13.94 o
 -11   2   4        0.08        0.51        0.23 <
 -10   2   4      346.25      375.95        8.00 o
  -9   2   4        6.54       10.40        0.59 o
  -8   2   4      831.51      812.92       18.34 o
  -7   2   4        9.78        8.53        0.57 o
  -6   2   4      224.96      218.68        5.23 o
  -5   2   4        5.80        5.97        0.44 o
  -4   2   4     1081.94     1112.61       22.87 o
  -3   2   4      159.86      162.98        3.74 o
  -2   2   4     1121.47     1117.08       25.49 o
  -1   2   4       54.48       57.10        1.43 o
   0   2   4      615.32      624.62       13.96 o
   1   2   4        3.98        6.94        0.31 o
   2   2   4      794.97      775.71       17.89 o
   3   2   4        7.12        6.81        0.40 o
   4   2   4     1476.27     1473.91       30.38 o
   5   2   4       45.25       56.27        1.20 o
   6   2   4      330.87      321.06        8.98 o
   7   2   4       31.68       34.26        0.94 o
   8   2   4      843.02      797.95       23.44 o
   9   2   4       14.33       12.50        0.78 o
 -15   3   4        5.43        5.15        0.86 o
 -14   3   4        8.51        9.44        0.99 o
 -13   3   4        0.43        0.09        0.85 <
 -12   3   4       -0.30        0.28        0.55 <
 -11   3   4       12.01       12.30        0.89 o
 -10   3   4       30.66       33.06        1.33 o
  -9   3   4        6.31        5.78        0.63 o
  -8   3   4       11.02       11.35        0.74 o
  -7   3   4        0.15        0.02        0.28 <
  -6   3   4       19.81       18.68        0.88 o
  -5   3   4        1.75        1.64        0.45 o
  -4   3   4        3.74        4.07        0.48 o
  -3   3   4       20.27       21.90        0.95 o
  -2   3   4       24.85       22.95        0.93 o
  -1   3   4       67.04       67.45        1.82 o
   0   3   4        7.24        7.60        0.51 o
   1   3   4       65.98       64.27        1.62 o
   2   3   4       47.20       48.91        1.48 o
   3   3   4       10.90       11.41        0.53 o
   4   3   4       39.97       34.35        1.21 o
   5   3   4        6.41        9.61        0.47 o
   6   3   4        4.63        4.26        0.41 o
   7   3   4       23.64       23.70        0.93 o
   8   3   4       -0.12        0.06        0.19 <
   9   3   4        2.29        2.62        0.32 o
  10   3   4        0.82        1.33        0.49 <
  11   3   4        7.82        9.18        0.79 o
 -14   4   4      143.53      142.65        4.98 o
 -13   4   4        2.14        5.05        0.85 <
 -12   4   4      344.84      340.81        9.06 o
 -11   4   4        1.10        0.27        0.60 <
 -10   4   4      229.48      243.25        5.84 o
  -9   4   4        6.48        6.10        0.79 o
  -8   4   4      619.56      593.94       14.46 o
  -7   4   4        7.49        6.62        0.73 o
  -6   4   4      254.12      244.58        5.90 o
  -5   4   4      125.59      131.90        3.03 o
  -4   4   4     1206.51     1226.33       25.53 o
  -3   4   4        6.53        8.03        0.59 o
  -2   4   4      372.82      393.08        8.50 o
  -1   4   4        2.68        3.40        0.48 o
   0   4   4      698.55      637.20       15.61 o
   1   4   4        5.40       11.46        0.58 o
   2   4   4      484.08      470.69       10.84 o
   3   4   4        7.42        9.23        0.57 o
   4   4   4      746.18      764.70       15.18 o
   5   4   4        4.69        7.07        0.52 o
   6   4   4       27.42       25.89        1.02 o
   7   4   4        5.48        6.31        0.54 o
   8   4   4      480.78      444.73       12.33 o
   9   4   4        3.55        5.42        0.43 o
  10   4   4      177.44      183.78        5.70 o
  11   4   4        1.77        2.31        0.52 o
 -13   5   4        0.26        1.30        0.68 <
 -12   5   4        7.96        6.85        1.17 o
 -11   5   4        8.16        8.80        1.07 o
 -10   5   4        1.09        1.83        0.65 <
  -9   5   4        1.47        3.10        0.65 <
  -8   5   4        0.56        0.28        0.87 <
  -7   5   4        0.65        1.47        1.03 <
  -6   5   4        1.53        1.00        0.73 <
  -5   5   4        0.76        0.69        0.89 <
  -4   5   4        2.30        2.07        0.61 o
  -3   5   4       37.50       34.79        1.51 o
  -2   5   4       -0.05        0.18        0.25 <
  -1   5   4       11.77       13.07        0.82 o
   0   5   4       24.79       26.36        1.07 o
   1   5   4       84.50       81.55        2.26 o
   2   5   4        5.81        7.93        0.76 o
   3   5   4        4.88        4.65        0.62 o
   4   5   4        2.67        2.69        0.73 o
   5   5   4        1.18        0.23        0.46 <
   6   5   4       -0.02        0.06        0.14 <
   7   5   4        1.00        0.42        1.10 <
   8   5   4        0.66        0.09        1.04 <
   9   5   4       -0.04        0.62        0.24 <
  10   5   4        2.38        1.67        0.67 o
 -10   6   4      110.76      111.40        3.54 o
  -9   6   4       11.79       13.06        1.11 o
  -8   6   4      401.51      376.73       12.02 o
  -7   6   4        8.43        7.86        0.92 o
  -6   6   4      174.63      168.51        5.29 o
  -5   6   4        3.54        6.72        0.92 o
  -4   6   4      555.21      549.88       14.11 o
  -3   6   4       10.31        9.10        0.99 o
  -2   6   4      207.91      208.84        5.22 o
  -1   6   4        1.23        1.37        0.65 <
   0   6   4      524.74      485.19       12.40 o
   1   6   4        0.81        0.46        1.08 <
   2   6   4      420.61      396.98        9.44 o
   3   6   4        7.49        9.24        0.75 o
   4   6   4      584.86      581.31       15.39 o
   5   6   4        4.82        3.99        0.82 o
   6   6   4      167.98      168.73        5.42 o
   7   6   4        6.42        6.92        0.94 o
   8   6   4      441.53      448.76       13.64 o
  -7   7   4       -0.61        0.32        1.56 <
  -6   7   4        0.83        2.11        2.08 <
  -5   7   4       13.21       11.81        1.28 o
  -4   7   4       -1.28        1.47        0.96 <
  -3   7   4        2.63        2.56        1.00 <
  -2   7   4        3.88        2.90        1.01 o
  -1   7   4       16.14       15.28        1.13 o
   0   7   4        4.32        4.24        1.04 o
   1   7   4        1.55        4.25        0.90 <
   2   7   4        2.55        5.28        0.97 <
   3   7   4        6.38        6.70        1.06 o
   4   7   4        1.08        0.15        0.94 <
   5   7   4        0.64        0.24        1.34 <
 -16   1   5       12.79       14.08        1.00 o
 -15   1   5      327.29      318.27        9.77 o
 -14   1   5        0.52        0.23        0.71 <
 -13   1   5      211.08      207.42        5.73 o
 -12   1   5        0.77        0.01        0.93 <
 -11   1   5     1074.22     1043.35       22.82 o
 -10   1   5        8.11        7.62        0.67 o
  -9   1   5      320.66      308.35        8.06 o
  -8   1   5       83.93      113.72        2.31 o
  -7   1   5     1082.58     1091.53       25.53 o
  -6   1   5       72.66       71.88        1.93 o
  -5   1   5      848.38      894.44       19.36 o
  -4   1   5       33.72       18.52        1.17 o
  -3   1   5      958.34      982.94       21.89 o
  -2   1   5        0.32        0.04        0.32 <
  -1   1   5      652.88      614.30       15.12 o
   0   1   5       46.38       57.48        1.43 o
   1   1   5      875.25      894.05       24.51 o
   2   1   5       -0.15        0.76        0.15 <
   3   1   5      227.16      227.92        5.87 o
   4   1   5       13.45       11.18        0.49 o
   5   1   5      993.86      914.86       26.60 o
   6   1   5        0.59        1.33        0.28 <
 -16   2   5       14.03       12.07        1.33 o
 -15   2   5        1.68        1.88        0.75 <
 -14   2   5        3.24        5.04        0.80 o
 -13   2   5        1.38        0.60        0.64 <
 -12   2   5        9.22        8.85        0.84 o
 -11   2   5        1.59        4.37        0.63 <
 -10   2   5       18.84       20.02        1.01 o
  -9   2   5        0.35        0.41        0.62 <
  -8   2   5        9.41        9.00        0.64 o
